# Supplementary material for: Simaonukia, a new genus of the leafhopper tribe Evacanthini (Hemiptera, Cicadellidae, Evacanthinae), with descriptions of a new species from China
Source: Zookeys. 2017 Apr 21;(669):107–12. doi: 10.3897/zookeys.669.5952 (PMC5523375; doi:10.3897/zookeys.669.5952)
Supplement: XML Treatment for Simaonukia [file zookeys.669.5952-treatment1.xml]

<!DOCTYPE tp:taxon-treatment
  PUBLIC "-//TaxonX//DTD Taxonomic Treatment Publishing DTD v0 20100105//EN" "tax-treatment-NSO.dtd">
<tp:taxon-treatment xmlns:tp="http://www.plazi.org/taxpub"><tp:treatment-meta><kwd-group><label>Taxon classification</label><kwd><named-content xmlns:xlink="http://www.w3.org/1999/xlink" content-type="kingdom">Animalia</named-content></kwd><kwd><named-content xmlns:xlink="http://www.w3.org/1999/xlink" content-type="order">Hemiptera</named-content></kwd><kwd><named-content xmlns:xlink="http://www.w3.org/1999/xlink" content-type="family">Cicadellidae</named-content></kwd></kwd-group><mixed-citation publication-type="journal"><person-group><name><surname>Li</surname><given-names>Yujian</given-names></name><name><surname>Li</surname><given-names>Zizhong</given-names></name><name><surname>Yang</surname><given-names>Maofa</given-names></name></person-group><article-title>
          <italic><tp:taxon-name><tp:taxon-name-part taxon-name-part-type="genus" reg="Simaonukia">Simaonukia</tp:taxon-name-part></tp:taxon-name></italic>, a new genus of the leafhopper tribe <tp:taxon-name><tp:taxon-name-part taxon-name-part-type="tribe">Evacanthini</tp:taxon-name-part></tp:taxon-name> (<tp:taxon-name><tp:taxon-name-part taxon-name-part-type="order">Hemiptera</tp:taxon-name-part></tp:taxon-name>, <tp:taxon-name><tp:taxon-name-part taxon-name-part-type="family">Cicadellidae</tp:taxon-name-part></tp:taxon-name>, <tp:taxon-name><tp:taxon-name-part taxon-name-part-type="subfamily">Evacanthinae</tp:taxon-name-part></tp:taxon-name>), with descriptions of a new species from China</article-title><source>Zookeys</source><day>21</day><month>4</month><year>2017</year><volume>2017</volume><issue>669</issue><fpage>107</fpage><lpage>112</lpage><pub-id pub-id-type="doi">10.3897/zookeys.669.5952</pub-id></mixed-citation></tp:treatment-meta><tp:nomenclature><tp:taxon-name>
            <tp:taxon-name-part taxon-name-part-type="genus" reg="Simaonukia">Simaonukia</tp:taxon-name-part>
            <object-id xmlns:xlink="http://www.w3.org/1999/xlink" content-type="zoobank" xlink:type="simple">http://zoobank.org/F420F245-01D3-4474-A418-C6B52FFD9B5C</object-id>
          </tp:taxon-name><tp:taxon-authority>Li &amp; Li</tp:taxon-authority><tp:taxon-status xmlns:xlink="http://www.w3.org/1999/xlink" xlink:type="simple">gen. n.</tp:taxon-status></tp:nomenclature><tp:treatment-sec sec-type="type species" id="SECID0ENCAC"><title>Type species.</title><p>
            <italic><tp:taxon-name><tp:taxon-name-part taxon-name-part-type="genus" reg="Simaonukia">Simaonukia</tp:taxon-name-part> <tp:taxon-name-part taxon-name-part-type="species" reg="longispinus">longispinus</tp:taxon-name-part></tp:taxon-name></italic> sp. n.</p></tp:treatment-sec><tp:treatment-sec sec-type="description" id="SECID0E5CAC"><title>Description.</title><p>Body medium-sized, usually black. Head (Figs <xref ref-type="fig" rid="F1">1</xref>, <xref ref-type="fig" rid="F1">4</xref>) in dorsal view narrower than pronotum; with five distinct carinae, a median carinae, two lateral carinae and two subocellar carinae converging to apex of vertex, area between median carina and submarginal carina with many fine longitudinal wrinkles; disc with a short transverse ridge basally, carinate. Front of head (Figs <xref ref-type="fig" rid="F1">1</xref>, <xref ref-type="fig" rid="F1">4</xref>) slightly conically produced; vertex about as long as or a little longer than pronotum and nearly two times longer and three times wider than eye. Ocelli (Figs <xref ref-type="fig" rid="F1">1</xref>, <xref ref-type="fig" rid="F1">2</xref>, <xref ref-type="fig" rid="F1">4</xref>, <xref ref-type="fig" rid="F1">5</xref>) placed just laterad of lateral carina, well in front of eye. Face (Fig. <xref ref-type="fig" rid="F1">3</xref>) including eyes shorter than wide; frontoclypeus (Figs <xref ref-type="fig" rid="F1">2</xref>, <xref ref-type="fig" rid="F1">3</xref>, <xref ref-type="fig" rid="F1">5</xref>) tumid, with median longitudinal carina strongly elevated; clypellus broad and swollen at base; lora nearly reaching middle of clypellus. Pronotum (Figs <xref ref-type="fig" rid="F1">1</xref>, <xref ref-type="fig" rid="F1">4</xref>) with sides strongly convergent cephalad. Scutellum (Fig. <xref ref-type="fig" rid="F1">1</xref>) with transverse depression distinct. Hind femur (Fig. <xref ref-type="fig" rid="F2">11</xref>) with apical macrosetal formula 2+1+1. Forewing (Figs <xref ref-type="fig" rid="F1">1–3</xref>) with R<sub>1a</sub> present; with four apical cells and two closed subapical cells; appendix very narrow.</p><p>Male genitalia. Pygofer without ventral process, triangular in lateral view, with some small setae on ventral side near apex. Subgenital plate ligulate with many macrosetae and long fine setae ventrally. Aedeagal shaft short with pair of lamellae dorsally near base and pair of lateral processes subbasally. Style short, foot-like apically. Connective similar in length to style, arms very short.</p><fig id="F1" position="float" orientation="portrait"><label>Figures 1–5.</label><caption><p>
                <italic><tp:taxon-name><tp:taxon-name-part taxon-name-part-type="genus" reg="Simaonukia">Simaonukia</tp:taxon-name-part> <tp:taxon-name-part taxon-name-part-type="species" reg="longispinus">longispinus</tp:taxon-name-part></tp:taxon-name></italic> sp. n. <bold>1–3</bold> Male, dorsal view, lateral view and ventral view <bold>4–5</bold> Head, dorsal view, lateral view.</p></caption><graphic xmlns:xlink="http://www.w3.org/1999/xlink" xlink:href="zookeys-669-107-g001.jpg" position="float" orientation="portrait" xlink:type="simple" id="oo_132749.jpg"/></fig></tp:treatment-sec><tp:treatment-sec sec-type="distribution" id="SECID0EHGAC"><title>Distribution.</title><p>China (Yunnan).</p></tp:treatment-sec><tp:treatment-sec sec-type="etymology" id="SECID0EMGAC"><title>Etymology.</title><p>The genus name is formed from a combination of the collection locality and the similar evacanthine genus <italic><tp:taxon-name><tp:taxon-name-part taxon-name-part-type="genus" reg="Onukia">Onukia</tp:taxon-name-part></tp:taxon-name></italic> Matsumura.</p></tp:treatment-sec><tp:treatment-sec sec-type="remarks" id="SECID0EZGAC"><title>Remarks.</title><p>This genus can be distinguished by the moderately conically produced head with five distinct longitudinal carinae and dense striations and a transverse carinate ridge basally on disk. In the key to genera by <xref ref-type="bibr" rid="B10">Wang et al. (2015)</xref> the new genus runs to <italic><tp:taxon-name><tp:taxon-name-part taxon-name-part-type="genus" reg="Onukia">Onukia</tp:taxon-name-part></tp:taxon-name></italic> Ishihara but can be distinguished by: 1) Aedeagus (Figs <xref ref-type="fig" rid="F2">8–10</xref>, <xref ref-type="fig" rid="F2">13–15</xref>) with a pair of lateral processes subbasally; 2) Pygofer (Fig. <xref ref-type="fig" rid="F2">6</xref>) without processes.</p></tp:treatment-sec><tp:treatment-sec><!--Section generated to contain objects referenced in tp:taxon-treatment.--><fig id="F2" position="float" orientation="portrait"><label>Figures 6–15.</label><caption><p>
                <italic><tp:taxon-name><tp:taxon-name-part taxon-name-part-type="genus" reg="Simaonukia">Simaonukia</tp:taxon-name-part> <tp:taxon-name-part taxon-name-part-type="species" reg="longispinus">longispinus</tp:taxon-name-part></tp:taxon-name></italic> sp. n. <bold>6</bold> Male pygofer, lateral view <bold>7</bold> Subgenital plate <bold>8</bold> Aedeagus, ventral view <bold>9</bold> Aedeagus, style and connective, lateral view <bold>10</bold> Aedeagus, dorsal view <bold>11</bold> Style and connective <bold>12</bold> Hind femur <bold>13</bold> Aedeagus, style and connective, ventral view <bold>14</bold> Aedeagus, style and connective, lateral view <bold>15</bold> Aedeagus, style and connective, dorsal view.</p></caption><graphic xmlns:xlink="http://www.w3.org/1999/xlink" xlink:href="zookeys-669-107-g002.jpg" position="float" orientation="portrait" xlink:type="simple" id="oo_132751.jpg"/></fig></tp:treatment-sec><ref-list><ref id="B10"><mixed-citation xmlns:xlink="http://www.w3.org/1999/xlink" xlink:type="simple">
          <person-group><name name-style="western"><surname>Wang</surname><given-names>Y</given-names></name><name name-style="western"><surname>Viraktamath</surname><given-names>CA</given-names></name><name name-style="western"><surname>Zhang</surname><given-names>YL</given-names></name></person-group> (<year>2015</year>) <article-title><italic><tp:taxon-name><tp:taxon-name-part taxon-name-part-type="genus">Mediporus</tp:taxon-name-part></tp:taxon-name></italic>, a new genus of the leafhopper subfamily <tp:taxon-name><tp:taxon-name-part taxon-name-part-type="subfamily">Evacanthinae</tp:taxon-name-part></tp:taxon-name> (<tp:taxon-name><tp:taxon-name-part taxon-name-part-type="order">Hemiptera</tp:taxon-name-part></tp:taxon-name>: <tp:taxon-name><tp:taxon-name-part taxon-name-part-type="family">Cicadellidae</tp:taxon-name-part></tp:taxon-name>), with a key to genera of the <tp:taxon-name><tp:taxon-name-part taxon-name-part-type="tribe">Evacanthini</tp:taxon-name-part></tp:taxon-name>.</article-title> <source>Zootaxa,</source> <volume>3964</volume>(<issue>3</issue>): <fpage>379</fpage>–<lpage>385</lpage>. <ext-link xlink:type="simple" ext-link-type="doi" xlink:href="10.11646/zootaxa.3964.3.7">http://dx.doi.org/10.11646/zootaxa.3964.3.7</ext-link></mixed-citation></ref></ref-list></tp:taxon-treatment>
