# Supplementary material for: Simaonukia, a new genus of the leafhopper tribe Evacanthini (Hemiptera, Cicadellidae, Evacanthinae), with descriptions of a new species from China
Source: Zookeys. 2017 Apr 21;(669):107–12. doi: 10.3897/zookeys.669.5952 (PMC5523375; doi:10.3897/zookeys.669.5952)
Supplement: XML Treatment for Simaonukia longispinus [file zookeys.669.5952-treatment2.xml]

<!DOCTYPE tp:taxon-treatment
  PUBLIC "-//TaxonX//DTD Taxonomic Treatment Publishing DTD v0 20100105//EN" "tax-treatment-NSO.dtd">
<tp:taxon-treatment xmlns:tp="http://www.plazi.org/taxpub"><tp:treatment-meta><kwd-group><label>Taxon classification</label><kwd><named-content xmlns:xlink="http://www.w3.org/1999/xlink" content-type="kingdom">Animalia</named-content></kwd><kwd><named-content xmlns:xlink="http://www.w3.org/1999/xlink" content-type="order">Hemiptera</named-content></kwd><kwd><named-content xmlns:xlink="http://www.w3.org/1999/xlink" content-type="family">Cicadellidae</named-content></kwd></kwd-group><mixed-citation publication-type="journal"><person-group><name><surname>Li</surname><given-names>Yujian</given-names></name><name><surname>Li</surname><given-names>Zizhong</given-names></name><name><surname>Yang</surname><given-names>Maofa</given-names></name></person-group><article-title>
          <italic><tp:taxon-name><tp:taxon-name-part taxon-name-part-type="genus" reg="Simaonukia">Simaonukia</tp:taxon-name-part></tp:taxon-name></italic>, a new genus of the leafhopper tribe <tp:taxon-name><tp:taxon-name-part taxon-name-part-type="tribe">Evacanthini</tp:taxon-name-part></tp:taxon-name> (<tp:taxon-name><tp:taxon-name-part taxon-name-part-type="order">Hemiptera</tp:taxon-name-part></tp:taxon-name>, <tp:taxon-name><tp:taxon-name-part taxon-name-part-type="family">Cicadellidae</tp:taxon-name-part></tp:taxon-name>, <tp:taxon-name><tp:taxon-name-part taxon-name-part-type="subfamily">Evacanthinae</tp:taxon-name-part></tp:taxon-name>), with descriptions of a new species from China</article-title><source>Zookeys</source><day>21</day><month>4</month><year>2017</year><volume>2017</volume><issue>669</issue><fpage>107</fpage><lpage>112</lpage><pub-id pub-id-type="doi">10.3897/zookeys.669.5952</pub-id></mixed-citation></tp:treatment-meta><tp:nomenclature><tp:taxon-name>
            <tp:taxon-name-part taxon-name-part-type="genus" reg="Simaonukia">Simaonukia</tp:taxon-name-part>
            <tp:taxon-name-part taxon-name-part-type="species" reg="longispinus">longispinus</tp:taxon-name-part>
            <object-id xmlns:xlink="http://www.w3.org/1999/xlink" content-type="zoobank" xlink:type="simple">http://zoobank.org/8FF80210-F181-4DDD-B902-0A329C574FF5</object-id>
          </tp:taxon-name><tp:taxon-authority>Li &amp; Li</tp:taxon-authority><tp:taxon-status xmlns:xlink="http://www.w3.org/1999/xlink" xlink:type="simple">sp. n.</tp:taxon-status><xref ref-type="fig" rid="F1">Figs 1–5</xref><xref ref-type="fig" rid="F2">, 6–15</xref></tp:nomenclature><tp:treatment-sec sec-type="description" id="SECID0EHJAC"><title>Measurements.</title><p>body length (including forewing): ♂: 4.9 mm.</p><p>Vertex, pronotum and scutellum black (Figs <xref ref-type="fig" rid="F1">1</xref>, <xref ref-type="fig" rid="F1">2</xref>, <xref ref-type="fig" rid="F1">4</xref>, <xref ref-type="fig" rid="F1">5</xref>). Frontoclypeus black, anteclypeus light yellow (Figs <xref ref-type="fig" rid="F1">2</xref>, <xref ref-type="fig" rid="F1">3</xref>, <xref ref-type="fig" rid="F1">5</xref>). Forewing black, with nearly pale white and subtranslucent plaque in middle of costal area and around R<sub>1a</sub>, area along R<sub>1a</sub> red (Figs <xref ref-type="fig" rid="F1">1–3</xref>).</p><!--PageBreak--><p>Male pygofer (Fig. <xref ref-type="fig" rid="F2">6</xref>) without ventral process, with a hyaline lateral stripe near middle area. End of style foot-like (Figs <xref ref-type="fig" rid="F2">9</xref>, <xref ref-type="fig" rid="F2">11</xref>). Subgenital plate ligulate, blunt at base, with a uniseriate row of many macrosetae on ventral surface and many moderately long fine setae laterally (Fig. <xref ref-type="fig" rid="F2">7</xref>). Aedeagal shaft dorso-ventrally compressed, tapering <!--PageBreak-->to digitate apex, the latter with a dorsal flange-like acute process (Figs <xref ref-type="fig" rid="F2">9</xref>, <xref ref-type="fig" rid="F2">14</xref>); with a pair of very long lateral subbasal processes (A in Figs <xref ref-type="fig" rid="F2">8–10</xref>), directed posteriorly then sharply turned dorsally near midlength with apex sinuate, with short sub-basal process (B in Figs <xref ref-type="fig" rid="F2">8–10</xref>).</p><!--PageBreak--></tp:treatment-sec><tp:treatment-sec sec-type="type material" id="SECID0EYLAC"><title>Type material.</title><p>Holotype: ♂, CHINA, <bold>Yunnan</bold>: Puer, Simao, Caiyanghe, 24 August 2014, coll. Guo Meina.</p></tp:treatment-sec><tp:treatment-sec sec-type="etymology" id="SECID0EAMAC"><title>Etymology.</title><p>The species name refers to the long lateral spine of the aedeagus.</p></tp:treatment-sec><tp:treatment-sec sec-type="remarks" id="SECID0EFMAC"><title>Remarks.</title><p>This species can be distinguished by the dorsum and upper part of face blackish brown and area along R<sub>1a</sub> in the forewing red and in the male genitalia by the elongate lateral processes of the aedeagus bifurcate sub-basally.</p><fig id="F2" position="float" orientation="portrait"><label>Figures 6–15.</label><caption><p>
                <italic><tp:taxon-name><tp:taxon-name-part taxon-name-part-type="genus" reg="Simaonukia">Simaonukia</tp:taxon-name-part> <tp:taxon-name-part taxon-name-part-type="species" reg="longispinus">longispinus</tp:taxon-name-part></tp:taxon-name></italic> sp. n. <bold>6</bold> Male pygofer, lateral view <bold>7</bold> Subgenital plate <bold>8</bold> Aedeagus, ventral view <bold>9</bold> Aedeagus, style and connective, lateral view <bold>10</bold> Aedeagus, dorsal view <bold>11</bold> Style and connective <bold>12</bold> Hind femur <bold>13</bold> Aedeagus, style and connective, ventral view <bold>14</bold> Aedeagus, style and connective, lateral view <bold>15</bold> Aedeagus, style and connective, dorsal view.</p></caption><graphic xmlns:xlink="http://www.w3.org/1999/xlink" xlink:href="zookeys-669-107-g002.jpg" position="float" orientation="portrait" xlink:type="simple" id="oo_132751.jpg"/></fig></tp:treatment-sec><tp:treatment-sec><!--Section generated to contain objects referenced in tp:taxon-treatment.--><fig id="F1" position="float" orientation="portrait"><label>Figures 1–5.</label><caption><p>
                <italic><tp:taxon-name><tp:taxon-name-part taxon-name-part-type="genus" reg="Simaonukia">Simaonukia</tp:taxon-name-part> <tp:taxon-name-part taxon-name-part-type="species" reg="longispinus">longispinus</tp:taxon-name-part></tp:taxon-name></italic> sp. n. <bold>1–3</bold> Male, dorsal view, lateral view and ventral view <bold>4–5</bold> Head, dorsal view, lateral view.</p></caption><graphic xmlns:xlink="http://www.w3.org/1999/xlink" xlink:href="zookeys-669-107-g001.jpg" position="float" orientation="portrait" xlink:type="simple" id="oo_132749.jpg"/></fig></tp:treatment-sec></tp:taxon-treatment>
